# Supplementary material for: Socioeconomic gradients in general and oral health of primary school children in Shiraz, Iran
Source: F1000Res. 2016 Apr 27;5:767. [Version 1] doi: 10.12688/f1000research.8641.1 (PMC4879935; doi:10.12688/f1000research.8641.1)
Supplement: Raw data — Data on age, sex, socioeconomic, anthropometric and oral health variables are provided. [file f1000research-5-9297-s0000.tgz]

Archive with 1 entries (1 files):
- 4915af04-d57a-4bfa-9627-af43257f1659_Golkari_et_al_raw_data.csv
