# Supplementary material for: Socioeconomic gradients in general and oral health of primary school children in Shiraz, Iran
Source: F1000Res. 2016 Apr 27;5:767. [Version 1] doi: 10.12688/f1000research.8641.1 (PMC4879935; doi:10.12688/f1000research.8641.1)
Supplement: Raw data — Data on age, sex, socioeconomic, anthropometric and oral health variables are provided. [file f1000research-5-9297-s0000.tgz › 4915af04-d57a-4bfa-9627-af43257f1659_Golkari_et_al_raw_data.csv]

RefNum	Cluster	Area	twogroups	Sex	ExamDate	NTK	DoB	Age.m	Age.y	SoftTER	SoftTDe	dmf1E	dmf1D	dmf1C	dmf1B	dmf1A	dmf2A	dmf2B	dmf2C	dmf2D	dmf2E	dmf3E	dmf3D	dmf3C	dmf3B	dmf3A	dmf4A	dmf4B	dmf4C	dmf4D	dmf4E	DMF16	DMF15	DMF14	DMF13	DMF12	DMF11	DMF21	DMF22	DMF23	DMF24	DMF25	DMF26	DMF36	DMF35	DMF34	DMF33	DMF32	DMF31
1	0	0		0	8/7/1985	11	8/7/1978	84	7	1		1	1	0	5	5	5	5	0	1	1	1	1	0	5	5	5	5	0	5	1	0	5	5	5	0	0	0	0	5	5	5	0	0	5	5	5	0	0
2	0	0		0	8/7/1985	11	7/20/1976	108	9	1
3	0	0		1	8/7/1985	23	6/20/1976	109	9.08333333333333	1
4	0	0		0	8/7/1985	11	10/21/1973	141	11.75	1		5	5	5	5	5	5	5	5	5	5	5	5	5	5	5	5	5	5	5	5	2	0	0	0	0	0	0	0	0	0	0	2	1	0	0	0	0	0
5	0	0		0	8/8/1985	11	10/28/1976	105	8.75	1		0	1	0	5	5	5	5	0	0	0	0	0	0	5	5	5	5	0	0	0	0	5	5	5	0	0	0	0	5	5	5	0	0	5	5	5	0	0
6	0	0		0	8/8/1985	11	11/19/1977	92	7.66666666666667	1		0	0	0	5	5	5	5	0	0	0	0	0	0	5	5	5	5	0	0	0	0	5	5	5	0	0	0	0	5	5	5	0	0	5	5	5	0	0
7	0	0		0	8/9/1985	11	12/1/1977	92	7.66666666666667	1		1	2	0	0	0	0	0	0	3	1	1	3	0	0	5	5	0	0	3	1	0	5	5	5	5	5	5	5	5	5	5	0	0	5	5	5	5	0
8	0	0		1	8/9/1985	11	6/20/1975	121	10.0833333333333	1
9	0	0		1	8/10/1985	21	5/30/1978	86	7.16666666666667	1
11	0	0		1	12/13/1985	11	9/9/1974	135	11.25	1		5	5	5	5	5	5	5	5	5	5	5	5	5	5	5	5	5	5	5	5	0	0	0	0	0	1	1	0	4	0	0	0	1	0	0	0	0	0
12	0	0		1	12/13/1985	11	4/11/1975	128	10.6666666666667	1		1	5	0	5	5	5	5	5	5	1	1	5	5	5	5	5	5	5	1	1	0	5	0	5	0	0	0	0	0	0	5	1	1	0	0	0	0	0
13	0	0		0	12/16/1986	11	7/29/1976	124	10.3333333333333	1		1	5	0	5	5	5	5	0	1	1	1	1	5	5	5	5	5	5	1	0	0	5	0	5	0	0	0	0	5	5	5	0	0	5	5	0	0	0
101	1	1	0	1	2/20/1986	11	2/23/1975	131	10.9166666666667	1		5	5	5	5	5	5	5	5	5	5	3	5	5	5	5	5	5	5	5	1	0	0	0	0	0	0	0	0	0	0	0	1	1	0	0	0	0	0
102	1	1	0	1	2/20/1986		2/22/1975	131	10.9166666666667	1		0	1	0	5	5	5	5	0	1	0	0	1	5	5	5	5	5	5	0	0	0	5	5	5	0	0	0	0	5	5	5	0	0	5	5	5	0	0
103	1	1	0	1	2/20/1986	11	11/2/1975	123	10.25	1		5	5	5	5	5	5	5	5	5	5	1	5	5	5	5	5	5	5	5	0	0	0	0	0	0	0	0	0	0	0	0	0	0	5	0	0	0	0
104	1	1	0	1	2/20/1986		9/22/1974	136	11.3333333333333	1		5	5	0	5	5	5	5	5	5	2	1	5	5	5	5	5	5	5	3	0	0	0	0	5	0	0	0	0	7	0	5	0	0	5	0	0	0	0
105	1	1	0	1	2/20/1986		9/29/1974	136	11.3333333333333	1		5	5	5	5	5	5	5	5	5	5	5	5	5	5	5	5	5	5	5	5	1	0	0	0	0	0	0	0	0	0	0	0	1	0	0	0	0	0
106	1	1	0	1	2/20/1986		11/15/1975	123	10.25	1		5	5	0	5	5	5	5	0	5	5	0	5	5	5	5	5	5	5	0	0	0	0	0	5	0	0	0	0	5	0	0	0	0	5	7	0	0	0
107	1	1	0	1	2/20/1986	12				1		5	5	1	0	5	5	5	5	5	3	1	1	5	5	5	5	5	5	1	2	0	5	0	5	4	0	0	4	7	7	5	0	3	5	5	5	0	0
108	1	1	0	1	2/20/1986	11	5/14/1975	129	10.75	1		5	5	5	5	5	5	5	5	5	1	5	5	5	5	5	5	5	5	5	5	1	0	0	9	0	0	0	0	8	0	5	1	1	0	0	0	0	0
109	1	1	0	1	2/20/1986		2/19/1975	132	11	1		1	5	5	5	5	5	5	1	1	5	3	5	0	5	5	5	5	5	5	3	0	5	5	5	0	0	0	0	5	5	5	0	0	5	5	5	0	0
110	1	1	0	1	2/20/1986		2/21/1975	131	10.9166666666667	1		5	5	5	5	5	5	5	5	5	5	5	5	5	5	5	5	5	5	5	5	0	0	0	0	0	0	0	0	0	0	0	0	3	0	0	0	0	0
111	1	1	0	1	2/20/1986					1		5	5	5	5	5	5	5	5	5	5	1	5	5	5	5	5	5	5	5	1	0	0	0	0	0	0	0	0	0	0	0	0	0	5	0	0	0	0
112	1	1	0	1	2/20/1986		5/28/1975	128	10.6666666666667	1		5	5	5	5	5	5	5	5	5	5	5	5	5	5	5	5	5	5	5	2	3	0	0	0	0	0	0	0	0	0	0	0	2	3	0	0	0	0
113	1	1	0	1	2/20/1986		6/8/1975	128	10.6666666666667	1		5	5	5	5	5	5	5	0	5	5	1	5	5	5	5	5	5	5	5	5	0	0	0	5	0	0	0	1	5	5	1	1	1	5	7	0	0	0
114	1	1	0	1	2/20/1986		9/3/1974	137	11.4166666666667	1		5	5	5	5	5	4	4	0	2	3	5	5	5	5	5	5	5	5	5	3	1	7	0	8	0	0	0	0	5	0	5	0	1	5	8	0	0	0
115	1	1	0	1	2/20/1986		3/18/1975	131	10.9166666666667	1		5	5	5	5	5	5	5	5	5	5	1	5	5	5	5	5	5	5	5	1	0	0	0	0	0	0	0	0	0	0	0	0	1	5	0	0	0	0
116	1	1	0	1	2/20/1986	11	12/11/1975	122	10.1666666666667	1		5	5	5	5	5	5	5	5	5	5	5	5	5	5	5	5	5	5	5	5	0	0	0	0	0	0	0	0	0	0	0	0	0	0	0	0	0	0
117	1	1	0	1	2/20/1986	11	5/15/1975	129	10.75	1		0	5	5	5	5	5	5	5	5	5	0	5	5	5	5	5	5	5	5	0	0	5	0	5	0	0	0	0	0	0	7	0	0	5	0	0	0	0
118	1	1	0	1	2/20/1986		5/18/1975	129	10.75	1		5	5	5	5	5	5	5	5	5	5	5	5	5	5	5	5	5	5	5	5	3	0	0	0	0	0	0	0	0	0	0	3	3	0	0	0	0	0
119	1	1	0	1	2/20/1986		6/17/1975	128	10.6666666666667	1		5	5	5	5	5	5	5	5	5	5	5	5	5	5	5	5	5	5	5	5	0	0	0	0	0	0	0	0	0	0	0	0	1	0	0	0	0	0
120	1	1	0	1	2/20/1986		5/25/1975	128	10.6666666666667	1		1	5	5	5	5	5	5	5	5	5	2	5	5	5	5	5	5	5	5	2	1	5	0	7	0	0	0	0	9	0	0	0	0	5	0	0	0	0
121	1	1	0	1	2/20/1986		1/16/1975	133	11.0833333333333	1		5	5	5	5	5	5	5	5	5	5	5	5	5	5	5	5	5	5	5	5	1	0	0	8	0	0	0	0	7	0	0	0	3	0	0	0	0	0
122	1	1	0	1	2/20/1986		3/6/1975	131	10.9166666666667	1		3	5	5	5	5	5	5	5	5	3	3	5	5	5	5	5	5	5	5	0	0	5	0	5	0	0	0	0	5	0	5	0	0	5	0	0	0	0
123	1	1	0	1	2/20/1986		7/5/1975	127	10.5833333333333	1		5	5	0	5	5	5	5	0	5	0	1	5	5	5	5	5	5	5	1	1	0	0	0	5	0	0	0	0	0	0	5	0	0	5	7	7	0	0
124	1	1	0	1	2/20/1986		2/24/1976	119	9.91666666666667	1		0	0	0	5	5	5	5	0	0	0	0	0	0	5	5	5	5	0	0	0	0	5	5	5	0	0	0	0	5	5	5	0	0	5	5	5	0	0
125	1	1	0	1	2/20/1986		2/12/1975	132	11	1		0	5	0	5	5	5	5	5	5	0	5	5	5	5	5	5	5	5	5	5	0	5	0	5	0	0	0	0	0	0	5	0	0	0	0	0	0	0
126	1	1	0	1	2/20/1986		1/23/1975	132	11	1		0	5	0	5	5	5	5	0	5	0	0	5	0	5	5	5	5	0	5	0	3	5	0	5	0	0	0	0	5	0	5	0	0	5	0	5	0	0
127	1	1	0	1	2/20/1986		2/11/1975	132	11	1		5	5	5	5	5	5	5	5	5	5	5	5	5	5	5	5	5	5	5	5	0	0	0	0	0	0	0	0	0	0	0	0	1	0	0	0	0	0
128	1	1	0	1	2/20/1986		10/13/1974	136	11.3333333333333	1		0	5	0	5	5	5	5	0	5	1	1	5	5	5	5	5	5	5	5	5	0	5	0	5	8	0	0	7	5	5	5	0	0	5	5	0	0	0
129	1	1	0	1	2/20/1986		1/23/1975	132	11	1		1	5	0	5	5	5	5	0	5	1	1	5	5	5	5	5	5	0	5	1	1	5	0	5	0	0	0	0	5	5	5	0	0	5	0	5	0	0
130	1	1	0	1	2/20/1986		8/15/1975	126	10.5	1		5	5	5	5	5	5	5	5	5	5	5	5	5	5	5	5	5	5	5	5	3	0	0	5	0	0	0	0	9	0	0	3	3	0	0	0	0	0
131	1	1	0	1	2/20/1986		3/28/1975	130	10.8333333333333	1		5	5	5	5	5	5	5	5	5	5	5	5	5	5	5	5	5	5	5	5	0	0	0	0	0	0	0	0	0	0	0	0	1	0	0	0	0	0
132	1	1	0	1	2/20/1986		5/15/1975	129	10.75	1		1	1	0	5	5	5	5	0	1	0	0	3	5	5	5	5	5	0	3	0	0	5	5	5	0	0	0	0	5	5	5	0	0	5	5	5	0	0
133	1	1	0	1	2/20/1986		4/23/1975	129	10.75	1		5	5	5	5	5	5	5	5	5	5	5	5	0	5	5	5	5	5	5	5	0	7	5	5	0	0	0	0	5	5	0	0	0	5	5	5	0	0
134	1	1	0	1	2/20/1986		1/22/1975	132	11	1		5	5	5	5	5	5	5	5	5	5	5	5	5	5	5	5	5	5	5	5	0	0	0	0	0	0	0	0	0	0	0	0	3	0	0	0	0	0
135	1	1	0	1	2/20/1986		10/10/1974	136	11.3333333333333	1		5	5	5	5	5	5	5	5	5	5	5	5	5	5	5	5	5	5	5	5	0	0	0	8	0	0	0	0	8	0	0	0	0	0	0	0	0	0
136	1	1	0	1	2/20/1986		8/6/1974	138	11.5	1		3	5	5	5	5	5	5	5	5	0	0	5	5	5	5	5	5	5	5	0	0	5	0	0	0	0	0	0	0	0	5	0	0	5	0	0	0	0
137	1	1	0	1	2/20/1986		1/16/1975	133	11.0833333333333	1		1	5	1	5	5	5	5	5	5	5	1	5	5	5	5	5	5	5	5	2	1	5	0	5	0	0	0	8	0	1	1	1	5	5	5	0	0	0
138	1	1	0	1	2/20/1986		3/15/1975	131	10.9166666666667	1		1	5	5	5	5	5	5	5	5	0	3	5	5	5	5	5	5	5	5	1	0	5	0	0	0	0	0	0	0	0	5	0	0	8	0	0	0	0
139	1	1	0	1	2/20/1986		8/28/1974	137	11.4166666666667	1		1	5	5	5	5	5	5	5	5	0	5	5	5	5	5	5	5	5	5	0	1	5	0	5	0	0	0	0	5	5	5	3	0	0	0	0	0	0
140	1	1	0	1	2/20/1986		1/2/1975	133	11.0833333333333	1		0	5	5	5	5	5	5	5	5	1	5	5	5	5	5	5	5	5	5	5	0	5	0	8	0	0	0	0	8	0	5	0	0	0	0	0	0	0
141	1	1	0	1	2/20/1986		9/9/1974	137	11.4166666666667	1		1	5	0	5	5	5	5	0	5	0	0	1	5	5	5	5	5	0	1	0	0	5	0	5	0	0	0	0	5	0	5	0	0	5	5	5	0	0
142	1	1	0	1	2/20/1986	11	11/19/1975	123	10.25	1		5	5	5	5	5	5	5	5	5	5	5	5	5	5	5	5	5	5	5	5	1	0	0	0	0	0	0	0	0	0	0	1	0	0	0	0	0	0
143	1	1	0	1	2/20/1986		10/9/1975	124	10.3333333333333	1		1	5	5	5	5	5	5	5	5	1	1	5	5	5	5	5	5	5	5	0	0	5	0	0	0	0	0	0	0	0	5	0	0	5	0	0	0	0
144	1	1	0	1	2/20/1986		11/25/1975	122	10.1666666666667	1		1	5	5	5	5	5	5	5	5	5	1	5	5	5	5	5	5	5	5	5	0	5	0	0	0	0	0	0	0	0	5	0	0	0	0	0	0	0
145	1	1	0	1	2/20/1986		11/25/1975	122	10.1666666666667	1		5	5	5	5	5	5	5	5	5	5	5	5	5	5	5	5	5	5	5	5	0	0	0	0	0	0	0	0	0	0	0	0	0	0	0	0	0	0
146	1	1	0	1	2/20/1986		10/11/1975	124	10.3333333333333	4		5	5	5	5	5	5	5	5	5	5	3	5	5	5	5	5	5	5	5	1	0	0	0	0	0	0	0	0	0	0	0	0	0	5	0	0	0	0
147	1	1	0	1	2/20/1986	11				1		5	5	5	5	5	5	5	5	5	5	5	5	5	5	5	5	5	5	5	5	1	0	0	0	0	0	0	0	0	0	0	1	1	0	0	0	0	0
148	1	1	0	1	2/20/1986		6/1/1975	128	10.6666666666667	1		5	5	5	5	5	5	5	5	5	5	5	5	5	5	5	5	5	5	5	5	0	0	0	0	0	0	0	0	0	0	0	0	0	0	0	0	0	0
149	1	1	0	1	2/20/1986					1		5	5	5	5	5	5	5	5	5	5	5	5	5	5	5	5	5	5	5	1	1	0	1	0	0	0	0	0	0	1	0	1	3	0	0	0	0	0
150	1	1	0	1	2/20/1986		6/24/1975	127	10.5833333333333	1		0	5	5	5	5	5	5	0	5	0	0	5	5	5	5	5	5	5	5	1	1	5	0	7	0	0	0	9	5	0	5	1	1	5	0	0	0	0
152	1	1	0	1	2/20/1986		6/4/1975	128	10.6666666666667	1		5	5	0	5	5	5	5	0	3	2	3	3	0	5	5	5	5	5	3	3	0	7	0	5	0	0	0	0	5	5	5	0	0	5	5	7	0	0
153	1	1	0	1	2/20/1986		10/17/1974	136	11.3333333333333	1		5	5	5	5	5	5	5	5	5	5	5	5	5	5	5	5	5	5	5	5	0	0	0	0	0	0	0	0	5	0	0	0	0	0	0	0	0	0
154	1	1	0	1	2/20/1986		1/13/1975	133	11.0833333333333	1		5	5	5	5	5	5	5	5	5	5	5	5	5	5	5	5	5	5	5	5	0	0	0	0	0	0	0	0	0	0	0	0	0	0	0	0	0	0
155	1	1	0	1	2/20/1986		11/17/1974	135	11.25	1		5	5	5	5	5	5	5	5	5	5	5	5	5	5	5	5	5	5	5	5	1	0	0	0	0	0	0	0	0	0	0	1	1	1	0	0	0	0
156	1	1	0	1	2/20/1986		4/16/1975	130	10.8333333333333	1		5	5	5	5	5	5	5	0	5	3	5	5	5	5	5	5	5	5	5	5	0	0	0	5	0	0	0	0	5	0	5	0	0	0	0	0	0	0
157	1	1	0	1	2/20/1986		6/7/1975	128	10.6666666666667	1		1	1	1	5	5	5	5	0	5	0	5	5	5	5	5	5	5	5	1	5	1	5	5	5	0	0	0	0	5	5	5	1	1	5	0	0	0	0
158	1	1	0	1	2/20/1986		7/11/1975	127	10.5833333333333	1		1	3	0	5	5	5	5	1	3	1	3	5	5	5	5	5	5	5	5	3	0	5	5	5	0	0	0	0	5	5	5	0	0	5	0	0	0	0
159	1	1	0	1	2/20/1986		6/1/1976	116	9.66666666666667	1		5	5	5	5	5	5	5	5	5	5	5	5	5	5	5	5	5	5	5	5	0	0	0	0	0	0	0	0	0	0	0	0	0	0	0	0	0	0
160	1	1	0	1	4/13/1986	11	10/19/1975	125	10.4166666666667	1		5	5	5	5	5	5	5	0	5	5	0	5	5	5	5	5	5	5	5	1	0	0	0	7	0	0	0	0	5	0	0	0	1	5	0	5	0	0
161	1	1	0	1	4/24/1986	11	4/15/1977	108	9	1		0	1	0	5	5	5	5	0	1	0	0	0	0	5	5	5	5	0	0	0	0	5	5	5	0	0	0	0	5	5	5	0	0	5	5	5	0	0
162	1	1	0	1	4/14/1986	11	10/10/1976	114	9.5	1		5	5	5	5	5	5	5	5	5	1	5	5	5	5	5	5	5	5	5	5	1	0	0	5	0	0	0	0	5	0	5	1	1	0	0	0	0	0
201	2	1	0	0	2/23/1986		12/6/1976	110	9.16666666666667	1		1	5	5	5	5	5	5	5	5	1	1	1	5	5	5	5	5	5	1	1	1	5	0	0	0	0	0	0	0	0	5	1	1	5	5	0	0	0
202	2	1	0	0	2/23/1986		9/20/1976	113	9.41666666666667	1		1	1	0	5	5	5	5	1	1	0	0	1	5	5	5	5	5	5	3	3	0	5	5	5	0	0	0	0	5	5	5	0	0	5	5	0	0	0
203	2	1	0	0	2/23/1986		3/18/1977	107	8.91666666666667	1		1	5	1	5	5	5	5	1	5	1	1	1	0	5	5	5	5	1	1	1	1	5	5	5	7	0	0	7	5	0	5	1	0	5	5	5	8	0
204	2	1	0	0	2/23/1986		2/18/1977	108	9	1		1	1	1	5	5	5	5	0	1	0	3	3	0	5	5	5	5	0	5	3	0	5	5	5	7	0	0	5	5	5	5	0	0	5	5	5	0	0
205	2	1	0	0	2/23/1986		5/21/1977	105	8.75	1		0	0	0	5	5	5	5	0	0	0	2	3	0	5	5	5	0	0	0	1	0	5	5	5	7	0	0	7	5	5	5	0	0	5	5	5	5	0
206	2	1	0	0	2/23/1986	11				1		5	5	0	5	5	5	5	0	1	2	3	3	5	5	5	5	5	5	3	3	3	0	0	5	0	0	0	0	5	5	5	3	3	5	5	0	0	0
207	2	1	0	0	2/23/1986		10/24/1976	111	9.25	1		0	0	0	5	5	5	5	0	0	0	0	0	0	5	5	5	5	0	0	0	0	5	5	5	0	0	0	0	5	5	5	0	0	5	5	5	0	0
208	2	1	0	0	2/23/1986		2/14/1977	108	9	1		0	0	0	5	5	5	5	0	0	0	3	3	5	5	5	5	5	0	0	0	0	5	5	5	0	0	0	0	5	5	5	0	0	5	5	8	0	0
209	2	1	0	0	2/23/1986		2/13/1977	108	9	1		0	0	0	5	5	5	5	0	0	1	0	0	0	5	5	5	5	0	0	0	0	5	5	5	0	0	0	0	5	5	5	0	0	5	5	5	0	0
210	2	1	0	0	2/23/1986	11	12/9/1976	110	9.16666666666667	1		1	2	0	5	5	5	5	0	5	1	3	0	0	5	5	5	5	0	0	3	0	5	5	5	0	0	0	0	5	0	5	0	3	5	5	5	0	0
211	2	1	0	0	2/23/1986		1/1/1977	109	9.08333333333333	1		1	5	0	5	5	5	5	0	5	5	1	2	5	5	5	5	5	5	2	3	0	5	0	5	0	0	0	0	5	0	5	0	1	5	5	5	0	0
212	2	1	0	0	2/23/1986	11	11/6/1977	99	8.25	1		1	0	1	5	5	5	5	1	1	1	1	1	5	5	5	5	5	1	1	1	0	5	5	5	0	0	0	0	5	5	5	0	0	5	5	8	0	0
213	2	1	0	0	2/23/1986		4/1/1976	118	9.83333333333333	1		0	0	0	5	5	5	5	0	1	1	1	1	0	5	5	5	5	0	1	1	1	5	5	5	0	0	0	0	5	5	5	0	0	5	5	5	0	0
214	2	1	0	0	2/23/1986		6/16/1977	104	8.66666666666667	1		0	0	0	5	5	5	5	0	0	0	2	3	0	5	5	5	5	0	3	3	0	5	5	5	0	0	0	0	5	5	5	0	2	5	5	5	0	0
215	2	1	0	0	2/23/1986		3/13/1977	107	8.91666666666667	1		0	0	0	5	5	5	0	0	0	0	0	0	0	5	5	5	5	0	0	0	0	5	5	5	8	0	0	5	5	5	5	0	0	5	5	5	0	0
216	2	1	0	0	2/23/1986		3/4/1976	119	9.91666666666667	1		3	3	1	0	5	5	0	0	2	3	1	5	1	5	5	5	5	1	3	2	0	5	5	5	5	0	0	0	5	5	5	0	0	5	8	5	0	0
217	2	1	0	0	2/23/1986		9/19/1976	113	9.41666666666667	1		1	0	0	5	5	5	5	0	1	1	1	1	1	5	5	5	5	1	5	1	0	5	5	5	0	0	0	0	5	5	5	0	0	5	5	5	0	0
218	2	1	0	0	2/23/1986		8/20/1976	114	9.5	1		1	5	5	5	5	5	5	0	2	2	2	5	5	5	5	5	5	5	5	3	0	5	0	5	0	0	0	0	5	5	5	0	3	5	8	0	0	0
219	2	1	0	0	2/23/1986		9/23/1976	113	9.41666666666667	1		0	0	0	5	5	5	5	0	0	0	0	0	0	5	5	5	5	0	0	0	0	5	5	5	0	0	0	0	5	5	5	0	0	5	5	5	0	0
220	2	1	0	0	2/23/1986		2/16/1976	120	10	1		5	5	5	5	5	5	5	0	5	1	5	5	5	5	5	5	5	5	5	5	1	0	0	5	0	0	0	0	5	0	0	1	1	0	7	8	0	0
221	2	1	0	0	2/23/1986		11/11/1976	111	9.25	1		0	1	1	5	5	5	5	1	1	0	5	5	5	5	5	5	5	0	5	2	0	5	5	5	0	0	0	0	5	5	5	0	0	5	0	8	0	0
222	2	1	0	0	2/23/1986		2/15/1976	120	10	1		1	1	1	5	5	5	5	1	5	1	5	1	1	5	5	5	5	1	1	5	0	5	5	5	0	0	0	0	5	5	5	0	0	5	5	5	0	0
223	2	1	0	0	2/23/1986		10/11/1976	112	9.33333333333333	1		0	0	0	5	5	5	5	0	0	0	0	3	0	5	5	5	5	0	0	0	0	5	5	5	0	0	0	0	5	5	5	0	0	5	5	5	0	0
224	2	1	0	0	2/23/1986		7/20/1976	115	9.58333333333333	1		3	5	5	5	5	5	5	0	5	3	3	0	5	5	5	5	5	5	5	3	0	5	0	5	0	0	0	0	5	8	5	0	0	5	5	8	0	0
225	2	1	0	0	2/23/1986		8/17/1976	114	9.5	1		1	1	0	5	5	5	5	0	1	0	1	1	0	5	5	5	5	5	5	5	0	5	5	5	0	0	0	0	5	5	5	0	0	7	5	5	0	0
226	2	1	0	0	2/23/1986		8/20/1976	114	9.5	1		0	5	0	5	5	5	5	0	1	1	0	0	0	5	5	5	5	0	1	1	0	5	9	5	0	0	0	0	5	5	5	0	0	5	5	5	0	0
227	2	1	0	0	2/23/1986		11/15/1976	111	9.25	1		0	1	0	5	5	5	5	0	1	1	0	0	0	5	5	5	5	0	0	0	0	5	5	5	0	0	0	0	5	5	5	1	0	5	5	5	0	0
228	2	1	0	0	2/23/1986		10/6/1976	112	9.33333333333333	1		0	0	5	5	5	5	5	5	0	0	1	5	0	5	5	5	5	0	1	0	0	5	5	5	0	0	0	0	5	5	5	0	0	5	5	5	0	0
229	2	1	0	0	2/23/1986		6/15/1976	116	9.66666666666667	1		1	1	0	5	5	5	5	0	1	1	1	1	0	5	5	5	5	0	1	1	0	5	5	5	0	0	0	0	5	5	5	0	0	5	5	5	0	0
230	2	1	0	0	4/23/1986		2/11/1976	122	10.1666666666667	3		0	0	0	5	5	5	5	0	0	0	2	0	5	5	5	5	5	5	1	2	0	5	5	5	0	0	0	0	5	5	5	0	0	5	5	5	0	0
231	2	1	0	0	4/13/1986	11	10/19/1974	137	11.4166666666667	0		1	5	5	5	5	5	5	5	5	5	5	5	5	5	5	5	5	5	5	2	1	5	0	7	0	6	6	0	7	0	0	0	0	0	0	0	0	0
250	2	1	0	0	2/26/1986	11	2/25/1976	120	10	4		5	5	5	5	5	5	5	5	5	5	5	5	5	5	5	5	5	5	5	5	0	0	0	0	0	0	0	0	0	0	0	0	0	0	0	0	0	0
251	2	1	0	0	2/26/1986		8/3/1975	126	10.5	1		5	5	5	5	5	5	5	5	5	5	5	5	5	5	5	5	5	5	5	0	0	0	0	7	0	0	0	0	5	0	0	0	0	7	5	0	0	0
252	2	1	0	0	2/26/1986	11	4/4/1976	118	9.83333333333333	1		1	0	0	5	5	5	5	0	0	0	1	5	0	5	5	5	5	0	1	1	0	5	5	5	0	0	0	0	5	5	5	0	0	5	0	5	0	0
253	2	1	0	0	2/26/1986		10/22/1975	124	10.3333333333333	1		3	5	5	5	5	5	5	5	5	3	3	5	5	5	5	5	5	5	5	3	3	5	0	0	0	0	0	0	0	1	5	3	3	5	0	0	0	0
254	2	1	0	0	2/26/1986		10/27/1975	123	10.25	4		0	5	0	5	5	5	5	0	5	0	1	1	5	5	5	5	5	5	1	1	0	5	0	5	0	0	0	0	5	0	5	0	0	5	5	5	0	0
255	2	1	0	0	2/26/1986		2/29/1976	119	9.91666666666667	1		5	5	5	5	5	5	5	5	5	5	5	5	5	5	5	5	5	5	5	5	0	0	0	0	0	0	0	0	0	0	0	0	0	0	0	0	0	0
256	2	1	0	0	2/26/1986					1		0	1	0	5	5	5	5	0	1	0	0	0	0	5	5	5	5	0	0	0	0	5	5	5	0	0	0	0	5	5	5	0	0	5	5	5	0	0
257	2	1	0	0	2/26/1986	11	1/6/1976	121	10.0833333333333	1		5	5	1	5	5	5	5	5	5	5	1	1	5	5	5	5	5	5	5	0	0	0	0	5	0	0	0	0	5	0	0	0	1	5	5	0	0	0
258	2	1	0	0	2/26/1986		2/29/1976	119	9.91666666666667	1		0	0	0	5	5	5	5	0	0	0	0	0	0	5	5	5	5	0	0	0	0	5	5	5	5	0	0	8	5	5	5	0	0	5	5	5	0	0
259	2	1	0	0	2/26/1986		12/2/1975	122	10.1666666666667	4		5	5	5	5	5	5	5	5	5	5	0	5	5	5	5	5	5	5	5	5	0	0	0	0	0	0	0	0	0	0	0	0	0	5	0	0	0	0
260	2	1	0	0	2/26/1986		10/4/1975	124	10.3333333333333	1		5	5	0	5	5	5	5	0	5	0	5	5	0	5	5	5	5	0	5	3	1	0	0	5	0	0	0	0	5	0	5	1	3	7	9	5	0	0
261	2	1	0	0	2/26/1986		7/27/1975	126	10.5	1		3	5	0	5	5	5	5	0	5	3	3	3	5	5	5	5	5	5	3	3	3	5	0	5	0	0	0	0	5	0	5	0	0	5	5	0	0	0
262	2	1	0	0	2/26/1986	11	6/26/1975	128	10.6666666666667	1		3	3	0	5	5	5	5	0	3	3	3	5	5	5	5	5	5	5	5	0	3	5	5	5	0	0	0	0	5	5	5	3	3	5	7	8	0	0
263	2	1	0	0	2/26/1986		10/30/1975	123	10.25	1		0	0	0	5	5	5	5	0	0	0	0	5	0	5	5	5	5	0	0	0	0	5	5	5	0	0	0	0	5	5	5	0	0	5	0	5	0	0
264	2	1	0	0	2/26/1986	11	10/10/1975	124	10.3333333333333	1		5	5	0	5	5	5	5	0	5	5	3	5	0	5	5	5	5	0	5	0	1	0	1	5	0	0	0	0	5	1	0	3	3	5	5	5	0	0
265	2	1	0	0	2/26/1986		4/10/1976	118	9.83333333333333	4		0	3	0	5	5	5	5	0	3	0	0	0	0	5	5	5	5	0	0	0	0	5	5	5	0	0	0	0	5	5	5	0	0	5	5	5	0	0
266	2	1	0	0	2/26/1986		10/9/1975	124	10.3333333333333	1		0	5	0	5	5	5	5	0	5	3	0	5	5	5	5	5	5	5	5	0	0	5	7	5	0	0	0	0	5	8	5	0	0	5	8	7	0	0
267	2	1	0	0	2/26/1986		12/5/1975	122	10.1666666666667	1		0	1	0	5	5	5	5	0	1	0	0	0	5	5	5	5	5	5	0	0	0	5	5	5	0	0	0	0	5	5	5	0	0	5	5	0	0	0
268	2	1	0	0	2/26/1986		11/17/1975	123	10.25	1		5	5	0	5	5	5	5	0	0	0	1	5	0	5	5	5	5	0	5	0	0	5	7	5	0	0	0	0	5	5	5	0	0	5	9	5	0	0
269	2	1	0	0	2/26/1986		10/23/1975	124	10.3333333333333	1		0	0	0	5	5	5	5	0	0	3	3	5	0	5	5	5	5	0	3	0	0	5	5	5	0	0	0	0	5	5	5	0	0	5	5	5	0	0
270	2	1	0	0	2/26/1986		6/19/1976	116	9.66666666666667	1		5	5	5	5	5	5	5	5	5	5	1	5	5	5	5	5	5	5	5	5	0	0	0	7	0	3	0	0	5	0	0	0	0	5	8	8	0	0
271	2	1	0	0	2/26/1986		9/9/1975	125	10.4166666666667	1		5	5	5	5	5	5	5	5	5	1	5	5	5	5	5	5	5	5	5	5	0	0	1	8	0	0	0	0	7	0	5	0	1	0	0	8	0	0
272	2	1	0	0	2/26/1986	21	3/19/1976	119	9.91666666666667	1		0	1	0	5	5	5	5	0	1	1	0	0	0	5	5	5	5	0	1	0	0	5	5	5	0	0	0	0	5	5	5	0	0	5	5	5	0	0
273	2	1	0	0	2/26/1986	11	5/15/1976	117	9.75	4		0	0	0	5	5	5	5	0	0	0	0	0	0	5	5	5	5	0	0	0	0	5	5	5	0	0	0	0	5	5	5	0	0	5	5	5	0	0
274	2	1	0	0	2/26/1986		8/20/1975	126	10.5	1		1	1	0	5	5	5	5	0	1	0	1	0	0	5	5	5	5	0	5	1	1	5	5	5	0	0	0	0	5	5	5	0	1	5	5	5	0	0
275	2	1	0	0	2/26/1986		8/10/1975	126	10.5	1		0	5	0	5	5	5	5	0	5	0	1	1	0	5	5	5	5	5	5	1	0	5	7	5	0	0	0	0	5	5	5	0	0	5	5	5	0	0
276	2	1	0	0	2/26/1986		7/7/1976	115	9.58333333333333	1		3	5	0	5	5	5	5	0	3	3	3	5	5	5	5	5	5	5	5	3	0	5	7	5	0	0	0	0	5	5	5	3	3	5	9	8	0	0
277	2	1	0	0	2/26/1986		1/3/1976	121	10.0833333333333	1		1	5	5	5	5	5	5	5	5	1	1	3	5	5	5	5	5	5	1	1	0	5	5	5	0	0	0	0	5	0	5	0	0	5	5	5	0	0
278	2	1	0	0	2/26/1986		5/22/1976	117	9.75	1		0	5	0	5	5	5	5	0	0	0	0	1	5	5	5	5	5	0	1	0	0	5	0	5	0	0	0	0	5	5	5	0	0	5	5	5	0	0
279	2	1	0	0	4/20/1986	11	8/22/1975	127	10.5833333333333	4		0	5	0	5	5	5	5	0	1	1	0	5	0	5	5	5	5	5	5	5	0	5	0	5	0	0	0	0	5	8	5	0	0	5	5	5	0	0
301	4	2	1	0	2/24/1986	11	6/2/1977	104	8.66666666666667	1		1	0	0	5	5	5	5	0	5	1	1	1	0	5	5	5	5	0	1	1	0	5	5	5	0	0	0	0	5	5	5	0	0	5	5	5	0	0
302	4	2	1	0	2/24/1986	11	10/3/1976	112	9.33333333333333	4		1	1	1	5	5	5	5	1	5	5	1	1	1	5	5	5	5	5	5	5	0	5	5	5	0	0	0	0	5	0	0	0	1	5	5	5	0	0
303	4	2	1	0	2/24/1986		5/10/1977	105	8.75	1		0	0	0	5	5	5	5	0	1	0	0	1	0	5	5	5	5	0	5	1	0	5	5	5	0	0	0	0	5	5	5	0	0	5	5	5	0	0
304	4	2	1	0	2/24/1986		5/11/1977	105	8.75	1		1	1	1	5	5	5	5	0	1	1	1	0	0	5	5	5	5	0	1	5	0	5	5	5	0	0	0	0	5	5	5	0	0	5	5	5	0	0
305	4	2	1	0	2/24/1986	11	7/13/1976	115	9.58333333333333	1		5	5	5	5	5	5	5	5	5	5	5	5	5	5	5	5	5	5	5	5	3	0	5	5	0	0	0	0	7	0	7	0	3	0	0	5	0	0
306	4	2	1	0	2/24/1986	11	9/16/1976	113	9.41666666666667	1		1	5	0	5	5	5	5	0	1	1	5	1	0	5	5	5	5	0	5	5	0	5	5	5	0	0	0	0	5	5	5	0	1	5	5	5	0	0
307	4	2	1	0	2/24/1986		11/11/1976	111	9.25	1		1	1	0	5	5	5	5	0	1	1	1	5	5	5	5	5	5	0	5	5	0	5	5	5	0	0	0	0	5	5	5	0	0	5	0	5	0	0
308	4	2	1	0	2/24/1986		3/24/1977	107	8.91666666666667	1		1	1	1	5	5	5	5	1	5	1	1	1	0	5	5	5	5	1	1	1	0	5	5	5	5	0	0	5	5	8	5	0	1	5	5	5	0	0
309	4	2	1	0	2/24/1986	11	10/27/1976	111	9.25	4		1	1	0	5	5	5	5	0	1	1	1	5	0	5	5	5	5	0	1	1	1	5	5	5	0	0	0	0	5	5	5	0	0	5	5	5	0	0
310	4	2	1	0	2/24/1986		1/26/1977	108	9	1		0	0	0	5	5	5	5	0	0	0	1	1	0	5	5	5	5	0	2	3	0	5	5	5	0	0	0	0	5	5	5	0	0	5	5	5	0	4
311	4	2	1	0	2/24/1986		3/12/1977	107	8.91666666666667	1		5	5	0	5	5	5	5	0	5	1	1	5	5	5	5	5	5	5	5	5	0	0	0	5	0	0	0	0	5	9	5	0	0	5	9	7	0	0
312	4	2	1	0	2/24/1986		3/31/1977	106	8.83333333333333	1		0	1	0	5	5	5	5	0	0	0	1	0	0	5	5	5	5	0	0	1	0	5	5	5	0	0	0	0	5	5	5	0	0	5	5	5	0	0
313	4	2	1	0	2/24/1986		10/23/1976	112	9.33333333333333	1		0	1	0	5	5	5	5	0	1	0	1	1	5	5	5	5	5	5	0	3	0	5	5	5	0	0	0	0	5	5	5	0	0	5	5	0	0	0
314	4	2	1	0	2/24/1986		11/19/1976	111	9.25	1		1	1	0	5	5	5	5	0	0	0	2	1	5	5	5	5	5	5	5	1	0	5	5	5	0	0	0	0	5	5	5	0	0	5	5	5	0	0
315	4	2	1	0	2/24/1986	11	11/13/1976	111	9.25	1		1	0	0	5	5	5	5	0	1	1	3	3	0	5	5	5	5	0	1	5	1	5	5	5	0	0	0	0	5	5	5	0	1	5	5	5	0	0
316	4	2	1	0	2/24/1986	11	12/14/1975	122	10.1666666666667	1		1	0	0	5	5	5	5	0	0	1	1	1	0	5	5	5	5	5	0	1	1	5	5	5	0	0	0	0	5	5	5	0	1	5	5	5	0	0
317	4	2	1	0	2/24/1986		12/25/1976	109	9.08333333333333	4		5	5	0	5	5	5	5	5	5	1	3	5	5	5	5	5	5	5	5	0	0	0	0	5	0	0	0	0	5	0	5	0	3	5	5	7	0	0
318	4	2	1	0	2/24/1986		4/20/1977	106	8.83333333333333	1		0	0	0	0	5	5	0	0	0	0	0	0	0	5	5	5	5	0	0	0	0	5	5	5	5	8	8	5	5	5	5	0	0	5	5	5	8	9
319	4	2	1	0	2/24/1986		2/14/1977	108	9	1		1	0	0	5	5	5	5	0	1	1	1	5	0	5	5	5	5	0	5	5	0	5	5	5	0	0	0	0	5	5	5	0	0	5	5	5	0	0
320	4	2	1	0	2/24/1986		5/18/1977	105	8.75	4		5	5	1	5	5	5	5	0	0	3	3	5	0	5	5	5	5	0	3	3	0	5	5	5	0	0	0	0	5	5	5	0	0	5	5	5	0	0
321	4	2	1	0	2/24/1986		1/17/1977	109	9.08333333333333	1		0	0	0	5	5	5	5	0	0	0	3	5	0	5	5	5	5	0	5	1	0	5	5	5	0	0	0	0	5	5	5	0	1	5	5	5	0	0
322	4	2	1	0	2/24/1986		1/31/1977	108	9	1		1	1	0	5	5	5	5	5	1	1	5	5	5	5	5	5	5	5	5	5	3	5	5	5	7	0	0	8	7	5	5	3	3	5	5	5	0	0
323	4	2	1	0	2/24/1986		12/22/1976	110	9.16666666666667	1		2	5	0	5	5	5	5	0	1	1	1	5	0	5	5	5	5	0	3	3	0	5	0	5	0	0	0	0	5	5	5	0	0	5	5	5	0	0
324	4	2	1	0	2/24/1986	12	9/5/1976	113	9.41666666666667	4		0	0	0	5	5	5	5	0	0	0	0	0	0	5	5	5	5	1	0	0	0	5	5	5	0	0	0	0	5	5	5	0	0	5	5	5	0	0
325	4	2	1	0	2/24/1986	11	12/21/1975	122	10.1666666666667	1		5	5	0	5	5	5	5	0	5	5	5	5	1	5	5	5	5	1	1	5	1	5	1	5	0	0	0	0	5	1	0	1	2	0	0	5	0	0
326	4	2	1	0	2/24/1986		5/17/1977	105	8.75	1		0	0	0	5	5	5	5	0	0	0	0	0	0	5	5	5	5	0	0	0	0	5	5	5	9	0	0	0	5	5	5	0	0	5	5	5	0	0
327	4	2	1	0	2/24/1986	11	7/28/1976	114	9.5	1		1	1	0	5	5	5	5	0	0	1	1	5	0	5	5	5	5	0	1	1	0	5	5	5	0	0	0	0	5	5	5	0	1	5	5	5	0	0
328	4	2	1	0	2/24/1986		9/7/1976	113	9.41666666666667	1		5	1	0	5	5	5	5	0	1	1	5	1	1	5	5	5	5	1	5	5	0	0	5	5	9	0	0	8	5	5	5	0	1	7	5	5	0	0
329	4	2	1	0	2/24/1986		6/13/1977	104	8.66666666666667	1		1	1	1	5	5	5	5	0	1	1	1	1	1	5	5	5	5	1	1	1	0	5	5	5	7	0	0	5	5	5	5	0	0	5	5	5	0	0
330	4	2	1	0	2/24/1986		6/2/1977	104	8.66666666666667	1		1	1	0	5	5	5	5	0	5	1	0	1	0	5	5	5	5	0	1	0	0	5	5	5	0	0	0	0	5	5	5	0	0	5	5	5	0	0
331	4	2	1	0	2/24/1986		2/7/1977	108	9	1		3	5	0	5	5	5	5	0	1	1	0	1	0	5	5	5	5	0	0	0	0	5	0	5	8	0	0	8	5	5	5	0	0	5	5	5	0	0
350	4	2	1	0	2/26/1986		4/11/1977	106	8.83333333333333	1		1	1	0	5	5	5	5	0	1	0	1	1	0	5	5	5	5	0	1	1	0	5	5	5	7	0	0	9	5	5	5	0	1	5	5	5	0	0
351	4	2	1	0	2/26/1986		6/28/1977	103	8.58333333333333	4		1	1	0	0	5	5	0	0	1	1	2	3	0	0	5	5	0	0	2	1	0	5	5	5	5	5	5	5	5	5	5	0	0	5	5	5	5	0
352	4	2	1	0	2/26/1986		6/15/1977	104	8.66666666666667	1		1	1	0	0	5	5	0	0	1	1	5	0	0	5	5	5	5	0	0	1	0	5	5	5	5	9	9	5	5	5	5	1	1	5	5	5	8	0
353	4	2	1	0	2/26/1986		8/20/1976	114	9.5	1		1	3	0	5	5	5	5	0	2	1	1	1	0	5	5	5	5	0	1	1	0	5	5	5	5	0	9	5	5	5	5	0	0	5	5	5	9	0
354	4	2	1	0	2/26/1986		5/22/1977	105	8.75	4		1	5	0	5	5	5	5	0	1	1	1	1	0	5	5	5	5	0	0	1	1	5	5	5	5	0	0	5	5	5	5	1	0	5	5	5	0	0
355	4	2	1	0	2/26/1986		11/11/1976	111	9.25	1		1	1	0	5	5	5	5	0	1	1	1	5	1	5	5	5	5	1	1	1	0	5	5	5	9	0	0	9	5	5	5	0	0	5	5	5	0	0
356	4	2	1	0	2/26/1986		1/30/1977	108	9	1		5	5	0	5	5	5	5	1	1	1	1	5	0	5	5	5	5	1	5	1	1	0	0	5	0	0	0	0	5	5	5	1	3	5	0	5	0	0
357	4	2	1	0	2/26/1986	11	11/26/1975	123	10.25	1		0	5	0	5	5	5	5	5	5	1	5	5	5	5	5	5	5	5	5	5	1	5	0	5	0	0	0	0	9	0	5	1	1	0	0	0	0	0
358	4	2	1	0	2/26/1986	11	3/23/1976	119	9.91666666666667	1		1	5	0	5	5	5	5	0	5	1	1	1	0	5	5	5	5	0	1	1	1	5	0	5	0	0	0	0	5	0	5	1	1	5	5	5	0	0
359	4	2	1	0	2/26/1986	11	3/27/1976	118	9.83333333333333	1		3	3	3	5	5	5	5	5	5	3	3	5	1	5	5	5	5	0	1	1	1	5	5	5	0	0	0	0	5	0	5	0	0	5	5	5	0	0
360	4	2	1	0	2/26/1986		6/14/1976	116	9.66666666666667	1		1	1	0	5	5	5	5	0	5	1	5	1	0	5	5	5	5	0	1	1	0	5	5	5	0	0	0	9	5	7	5	0	0	5	5	5	9	0
361	4	2	1	0	2/26/1986		2/26/1976	120	10	1		3	2	0	5	5	5	5	0	0	1	3	3	0	5	5	5	5	0	3	3	0	5	5	5	0	0	0	0	5	5	5	0	0	5	5	5	9	0
362	4	2	1	0	2/26/1986		7/22/1975	127	10.5833333333333	1		5	5	5	5	5	5	5	1	5	3	5	5	5	5	5	5	5	5	5	5	0	0	0	5	0	0	0	0	5	0	5	0	0	8	0	0	0	0
363	4	2	1	0	2/26/1986	11	2/17/1976	120	10	1		1	5	0	5	5	5	5	0	1	1	5	5	0	5	5	5	5	0	5	5	0	5	5	5	0	0	0	0	5	1	5	1	1	5	5	5	0	0
364	4	2	1	0	2/26/1986		7/22/1975	127	10.5833333333333	1		5	5	5	5	5	5	5	5	5	5	5	5	5	5	5	5	5	5	5	5	0	0	4	0	0	0	0	0	0	4	9	0	0	0	4	0	0	0
365	4	2	1	0	2/26/1986		11/27/1975	122	10.1666666666667	1		5	5	5	5	5	5	5	5	5	5	5	5	1	5	5	5	5	1	1	1	0	5	0	4	0	0	0	0	4	0	0	0	1	7	7	5	0	0
366	4	2	1	0	2/26/1986		6/16/1976	116	9.66666666666667	4		1	0	0	5	5	5	5	0	0	1	1	5	0	5	5	5	5	0	1	1	0	5	5	5	5	0	9	5	5	5	5	0	0	5	5	5	0	0
367	4	2	1	0	2/26/1986		6/3/1976	116	9.66666666666667	1		1	0	0	5	5	5	5	0	5	1	1	1	0	5	5	5	5	0	1	1	1	5	5	5	0	0	0	0	5	8	5	1	0	5	5	5	0	0
368	4	2	1	0	2/26/1986	11	7/27/1975	126	10.5	3		5	5	5	5	5	5	5	5	5	5	1	5	5	5	5	5	5	5	5	5	1	0	0	8	0	0	0	0	0	0	0	1	1	5	8	0	0	0
369	4	2	1	0	2/26/1986	11	4/14/1976	118	9.83333333333333	4		1	1	0	5	5	5	5	0	1	1	1	0	1	5	5	5	5	5	0	1	1	5	5	5	4	0	0	4	5	5	5	0	0	5	5	5	0	0
370	4	2	1	0	2/26/1986		2/26/1976	120	10	1		5	5	5	5	5	5	5	1	5	5	3	5	5	5	5	5	5	5	5	3	0	3	0	7	0	0	0	0	5	0	0	0	0	5	5	7	0	0
371	4	2	1	0	2/26/1986	11	9/24/1975	125	10.4166666666667	1		5	5	5	5	5	5	5	5	5	5	5	5	5	5	5	5	5	5	5	5	1	0	0	0	0	0	0	0	8	0	0	1	0	8	0	0	0	0
372	4	2	1	0	5/22/1986		5/22/1976	120	10	1		1	1	1	5	5	5	5	1	5	1	1	1	0	5	5	5	5	0	1	1	0	5	5	5	0	4	0	0	5	0	5	1	0	5	5	5	0	0
401	6	3	1	0	2/25/1986		3/25/1976	119	9.91666666666667	1		0	0	0	5	5	5	5	0	0	0	0	0	0	5	5	5	5	0	5	0	0	5	5	5	0	0	0	0	5	5	5	0	0	5	5	5	0	0
402	6	3	1	0	2/25/1986	12	8/7/1975	126	10.5	1		1	5	0	5	5	5	5	0	0	1	1	5	0	5	5	5	5	0	1	1	0	5	0	5	0	0	0	0	5	5	5	0	0	5	0	5	0	0
403	6	3	1	0	2/25/1986		9/11/1975	125	10.4166666666667	1		0	1	0	5	5	5	5	0	1	0	0	9	5	5	5	5	5	5	5	0	0	5	5	5	0	0	0	0	5	5	5	0	0	5	5	5	0	0
404	6	3	1	0	2/25/1986		7/4/1975	127	10.5833333333333	1		0	0	0	5	5	5	5	5	5	0	1	1	5	5	5	5	5	5	1	1	0	5	5	5	0	0	0	0	9	0	5	0	0	5	5	9	0	0
405	6	3	1	0	2/25/1986	11	2/7/1976	120	10	1		0	0	0	5	5	5	5	0	5	0	0	1	5	5	5	5	5	5	1	0	0	5	5	5	0	0	0	0	5	8	5	0	0	5	5	8	0	0
406	6	3	1	0	2/25/1986		7/9/1975	127	10.5833333333333	1		5	5	0	5	5	5	5	0	5	5	5	1	1	5	5	5	5	1	5	1	0	0	0	5	0	0	0	0	5	0	0	0	0	5	5	5	0	0
407	6	3	1	0	2/25/1986		12/23/1975	122	10.1666666666667	1		0	0	0	5	5	5	5	0	5	1	0	0	0	5	5	5	5	1	5	0	0	5	5	5	0	0	0	0	5	9	5	0	0	5	5	5	0	0
408	6	3	1	0	2/25/1986		12/21/1975	122	10.1666666666667	1		1	1	0	5	5	5	5	0	1	5	5	0	0	5	5	5	5	0	1	5	1	5	5	5	0	0	0	0	5	5	5	1	3	5	5	5	0	0
409	6	3	1	0	2/25/1986		7/3/1975	127	10.5833333333333	1		5	5	5	5	5	5	5	5	5	5	5	5	5	5	5	5	5	5	5	5	0	0	0	0	0	0	0	0	0	0	0	0	0	0	0	0	0	0
410	6	3	1	0	2/25/1986		7/25/1975	127	10.5833333333333	3		0	0	0	5	5	5	5	0	1	0	0	1	0	5	5	5	5	0	1	1	0	5	5	5	0	0	0	0	5	5	5	0	0	5	5	5	0	0
411	6	3	1	0	2/25/1986		1/1/1976	121	10.0833333333333	1		5	5	5	5	5	5	5	5	5	5	1	5	5	5	5	5	5	5	5	0	0	0	0	7	0	0	0	0	7	0	9	0	0	5	0	0	0	0
412	6	3	1	0	2/25/1986		2/6/1976	120	10	1		0	5	0	5	5	5	5	0	1	0	5	5	0	5	5	5	5	0	5	5	0	5	7	5	8	0	0	0	5	5	5	0	3	5	5	5	0	0
413	6	3	1	0	2/25/1986		4/26/1976	117	9.75	4		0	0	0	5	5	5	5	0	0	0	0	0	0	5	5	5	5	5	0	0	0	5	5	5	0	0	0	0	5	5	5	0	0	5	5	5	0	0
414	6	3	1	0	2/25/1986		5/25/1976	117	9.75	1		1	5	0	5	5	5	5	0	1	1	1	5	0	5	5	5	5	0	1	1	0	5	9	5	0	0	0	0	5	5	5	0	0	5	5	5	0	0
415	6	3	1	0	2/25/1986		3/1/1976	119	9.91666666666667	1		0	0	0	5	5	5	5	0	0	0	0	1	0	5	5	5	5	0	5	1	0	5	5	5	0	0	0	0	5	5	5	0	0	5	8	5	0	0
416	6	3	1	0	2/25/1986		6/15/1976	116	9.66666666666667	1		0	0	0	5	5	5	5	0	1	0	1	1	0	5	5	5	5	0	5	5	0	5	5	5	6	6	0	0	5	5	5	0	0	5	5	5	0	0
417	6	3	1	0	2/25/1986		9/23/1975	125	10.4166666666667	1		1	5	0	5	5	5	5	0	5	1	0	1	0	5	5	5	5	0	5	1	0	5	9	5	0	0	0	0	5	5	5	0	0	5	5	5	0	0
418	6	3	1	0	2/25/1986	11	8/26/1975	125	10.4166666666667	1		1	5	1	5	5	5	5	1	5	3	5	5	5	5	5	5	5	5	5	5	1	5	9	5	0	0	0	0	5	8	5	1	3	0	9	9	0	0
419	6	3	1	0	2/25/1986		1/2/1976	121	10.0833333333333	4		1	0	0	5	5	5	5	0	1	1	1	1	0	5	5	5	5	1	1	1	0	5	5	5	0	0	0	0	5	5	5	0	1	5	5	5	0	0
420	6	3	1	0	2/25/1986		4/14/1976	118	9.83333333333333	1		1	0	0	5	5	5	5	0	5	5	5	1	0	5	5	5	5	0	1	1	0	5	5	5	0	0	0	0	5	5	5	0	0	5	5	5	0	0
421	6	3	1	0	2/25/1986		1/13/1976	121	10.0833333333333	1		0	5	0	5	5	5	5	0	1	5	1	5	0	5	5	5	5	5	5	1	0	5	0	5	0	0	0	0	5	5	5	0	0	5	5	5	0	0
422	6	3	1	0	2/25/1986	11	12/15/1975	122	10.1666666666667	4		0	1	1	5	5	5	5	1	5	1	1	1	5	5	5	5	5	5	1	1	0	5	5	5	0	0	0	0	5	9	5	0	0	5	5	4	0	0
423	6	3	1	0	2/25/1986		10/18/1975	124	10.3333333333333	4		5	5	0	5	5	5	5	0	5	5	1	1	1	5	5	5	5	0	1	1	0	0	0	5	0	0	0	0	5	0	0	0	0	5	5	5	0	0
424	6	3	1	0	2/25/1986		10/24/1975	124	10.3333333333333	1		0	0	0	5	5	5	5	0	0	0	0	5	5	5	5	5	5	5	5	1	0	5	5	5	0	0	0	0	5	5	5	0	0	5	0	0	0	0
425	6	3	1	0	2/25/1986	11	7/17/1975	127	10.5833333333333	1		5	5	0	5	5	5	5	5	5	5	0	5	5	5	5	5	5	5	5	0	0	0	0	7	0	0	0	0	9	0	0	0	0	5	0	0	0	0
426	6	3	1	0	2/25/1986		8/4/1975	126	10.5	1		5	5	5	5	5	5	5	5	5	5	5	5	5	5	5	5	5	5	5	5	0	0	0	0	0	0	0	0	0	0	0	0	0	0	0	0	0	0
427	6	3	1	0	2/25/1986		9/7/1975	125	10.4166666666667	1		1	5	0	5	5	5	5	0	5	1	0	0	0	5	0	0	5	0	0	1	0	5	5	5	0	0	0	0	5	0	5	0	0	5	5	5	0	4
428	6	3	1	0	2/25/1986		5/11/1976	117	9.75	4		0	5	0	5	5	5	5	0	1	0	1	5	0	5	5	5	5	0	1	1	0	5	0	5	0	0	0	0	5	5	5	0	0	5	5	5	0	0
429	6	3	1	0	2/25/1986		11/23/1975	123	10.25	1		0	1	1	5	5	5	5	1	5	5	1	1	0	5	5	5	5	0	1	1	0	5	5	5	0	0	0	0	5	0	0	0	0	5	5	5	0	0
430	6	3	1	0	2/25/1986		4/14/1976	118	9.83333333333333	1		0	0	5	5	5	5	5	5	0	0	1	5	0	5	5	5	5	0	5	0	0	5	5	5	0	0	0	0	5	5	5	0	0	5	5	5	0	0
431	6	3	1	0	2/25/1986	11	9/12/1975	125	10.4166666666667	1		5	5	5	5	5	5	5	5	5	5	5	5	5	5	5	5	5	5	5	5	0	0	0	9	0	0	0	0	0	0	7	0	0	0	0	0	0	0
432	6	3	1	0	2/25/1986	11	3/26/1976	118	9.83333333333333	4		5	5	5	5	5	5	5	5	5	5	5	5	5	5	5	5	5	5	5	5	0	0	0	0	0	0	0	0	0	0	0	0	0	0	0	0	0	0
433	6	3	1	0	2/25/1986		11/26/1975	122	10.1666666666667	1		5	5	5	5	5	5	5	5	5	5	5	5	5	5	5	5	5	5	5	1	0	9	0	0	0	0	0	0	8	0	5	0	0	0	0	0	0	0
434	6	3	1	0	2/25/1986	11	1/27/1976	120	10	4		1	0	0	5	5	5	5	0	1	1	1	5	5	5	5	5	5	5	5	1	0	5	5	5	0	0	0	6	5	5	5	0	1	5	9	8	0	0
435	6	3	1	0	2/25/1986	23	2/25/1976	120	10	4		1	1	0	5	5	5	5	0	1	0	0	1	0	5	5	5	5	0	1	5	0	5	5	5	0	0	0	0	5	5	5	0	0	5	8	5	0	0
436	6	3	1	0	2/25/1986		6/25/1975	128	10.6666666666667	1		1	1	0	5	5	5	5	0	0	0	1	1	0	5	5	5	5	0	5	5	0	5	5	5	0	0	0	0	5	5	5	0	0	5	5	5	0	0
437	6	3	1	0	2/25/1986	11	5/9/1976	117	9.75	4		1	1	0	5	5	5	5	0	0	1	1	0	0	5	5	5	5	0	1	1	0	5	5	5	0	0	0	0	5	5	5	0	0	5	5	5	0	0
438	6	3	1	0	2/25/1986		4/19/1976	118	9.83333333333333	1		0	5	5	5	5	5	5	5	5	5	1	5	5	5	5	5	5	5	1	1	0	5	0	7	0	0	0	0	0	0	0	1	1	5	0	0	0	0
439	6	3	1	0	2/25/1986		6/4/1976	116	9.66666666666667	4		0	0	0	5	5	5	5	0	5	0	0	0	0	5	5	5	5	0	1	0	0	5	5	5	0	0	0	0	5	5	5	0	0	5	5	5	0	0
440	6	3	1	0	2/25/1986		3/18/1976	119	9.91666666666667	1		0	0	0	5	5	5	5	0	1	0	0	0	0	5	5	5	5	0	0	0	0	5	5	5	0	0	0	0	5	5	5	0	0	5	5	5	0	0
441	6	3	1	0	2/25/1986	11	6/22/1976	116	9.66666666666667	4		0	5	0	5	5	5	5	0	5	5	0	5	5	5	5	5	5	0	5	0	0	7	0	5	0	0	0	0	5	0	0	0	0	5	0	7	0	0
442	6	3	1	0	2/25/1986	11	4/30/1975	129	10.75	4		0	5	5	5	5	5	5	0	1	1	2	1	5	5	5	5	5	5	5	5	0	5	5	5	0	0	0	0	5	5	5	0	0	5	5	0	0	0
443	6	3	1	0	4/10/1986	11	6/2/1977	106	8.83333333333333	3		0	0	0	5	5	5	5	1	1	4	1	0	0	5	5	5	5	0	0	1	0	5	5	5	0	0	0	0	5	5	5	0	0	5	5	5	0	0
501	5	3	1	1	2/27/1986		5/14/1976	117	9.75	1		1	5	5	5	5	5	5	5	5	1	1	5	5	5	5	5	5	5	5	1	0	5	8	5	0	0	0	0	7	7	5	0	0	5	5	0	0	0
502	5	3	1	1	2/27/1986		9/9/1975	125	10.4166666666667	4		1	5	0	0	5	5	5	5	5	5	0	5	5	5	5	5	5	5	1	1	0	5	0	5	5	0	0	5	9	0	7	0	0	5	5	5	0	0
503	5	3	1	1	2/27/1986		10/2/1975	124	10.3333333333333	1		5	1	0	5	5	5	5	0	1	0	1	1	0	5	5	5	5	0	0	0	0	0	0	5	8	0	0	5	5	5	5	0	0	5	5	5	0	0
504	5	3	1	1	2/27/1986		12/30/1975	121	10.0833333333333	1		1	5	5	5	5	5	5	5	5	1	5	5	5	5	5	5	5	5	5	5	0	5	0	9	0	0	0	0	9	0	5	0	0	0	0	0	0	0
505	5	3	1	1	2/27/1986		2/26/1976	120	10	1		3	5	0	5	5	5	5	5	5	5	5	5	5	5	5	5	5	5	5	5	0	5	5	5	0	0	0	0	5	0	0	1	3	0	0	0	0	0
506	5	3	1	1	2/27/1986		7/5/1975	127	10.5833333333333	1		0	0	0	5	5	5	5	5	5	0	1	5	5	5	5	5	5	5	5	1	0	5	7	5	0	0	0	0	5	0	5	0	0	5	0	0	0	0
507	5	3	1	1	2/27/1986		4/15/1976	118	9.83333333333333	1		0	0	0	5	5	5	5	0	5	1	1	1	0	5	5	5	5	0	5	1	1	5	5	5	0	0	0	0	5	0	5	0	1	5	5	5	0	0
508	5	3	1	1	2/27/1986		2/3/1976	120	10	3		0	1	1	5	5	5	5	1	1	0	2	1	0	5	5	5	5	0	5	1	0	5	5	5	0	0	0	0	5	5	5	0	0	5	5	5	0	0
509	5	3	1	1	2/27/1986		11/2/1975	123	10.25	1		1	5	0	5	5	5	5	0	5	1	5	5	5	5	5	5	5	5	5	5	0	5	0	5	0	0	0	0	5	0	5	0	1	0	0	0	0	0
510	5	3	1	1	2/27/1986		10/17/1975	124	10.3333333333333	1		1	1	0	5	5	5	5	0	5	5	0	0	0	5	5	5	5	0	0	0	0	5	5	5	0	0	0	0	5	0	0	0	1	5	5	5	0	0
511	5	3	1	1	2/27/1986		5/13/1976	117	9.75	1		0	0	0	5	5	5	5	0	1	0	0	0	5	5	5	5	5	5	0	0	0	5	5	5	0	0	0	0	5	5	5	0	0	5	5	8	0	0
512	5	3	1	1	2/27/1986		9/3/1975	125	10.4166666666667	1		0	5	0	5	5	5	5	1	1	1	1	1	0	5	5	5	5	5	5	1	0	5	0	5	0	0	0	0	5	5	5	0	0	5	5	7	0	0
513	5	3	1	1	2/27/1986		6/12/1975	128	10.6666666666667	4		5	5	5	5	5	5	5	0	5	5	5	5	5	5	5	5	5	5	5	5	0	0	0	9	0	0	0	0	5	0	5	0	1	8	0	0	0	0
514	5	3	1	1	2/27/1986	11	9/17/1975	125	10.4166666666667	1		1	5	0	5	5	5	5	0	1	1	1	5	5	5	5	5	5	5	5	1	0	5	0	5	0	0	0	0	5	5	5	0	0	5	5	8	0	0
515	5	3	1	1	2/27/1986		7/15/1975	127	10.5833333333333	1		5	5	1	5	5	5	5	0	5	5	5	5	5	5	5	5	5	5	5	5	0	0	0	0	4	0	0	4	5	0	0	0	0	0	0	0	0	0
516	5	3	1	1	2/27/1986		3/27/1976	119	9.91666666666667	1		5	5	5	5	5	5	5	5	5	5	1	5	5	5	5	5	5	5	5	1	0	5	0	5	0	0	0	0	5	0	8	1	0	5	0	8	0	0
517	5	3	1	1	2/27/1986		11/16/1975	123	10.25	4		1	1	1	5	5	5	5	1	1	1	5	5	5	5	5	5	5	5	5	5	1	5	5	5	0	0	0	0	5	5	5	4	1	5	0	8	0	0
518	5	3	1	1	2/27/1986		2/15/1976	120	10	1		5	5	5	5	5	5	5	5	5	1	5	5	5	5	5	5	5	5	5	1	1	5	0	9	0	0	0	0	8	8	5	0	0	0	0	0	0	0
519	5	3	1	1	2/27/1986		10/19/1975	124	10.3333333333333	1		5	5	0	5	5	5	5	0	5	5	5	5	5	5	5	5	5	5	5	5	0	0	0	5	0	0	0	0	5	0	0	0	0	0	0	0	0	0
520	5	3	1	1	2/27/1986		7/29/1975	126	10.5	1		0	5	0	5	5	5	5	0	1	0	1	1	0	5	5	5	5	0	0	0	0	5	9	5	0	0	0	0	5	5	5	0	0	5	5	5	0	0
521	5	3	1	1	2/27/1986	11	8/29/1975	125	10.4166666666667	1		1	0	0	5	5	5	5	1	1	1	1	1	1	5	5	5	5	1	1	1	1	5	5	5	0	0	0	0	5	5	5	1	0	5	5	5	0	0
522	5	3	1	1	2/27/1986		9/21/1975	125	10.4166666666667	1		0	5	0	5	5	5	5	0	5	0	0	5	5	5	5	5	5	5	0	0	1	5	0	5	0	0	0	0	5	0	5	1	0	5	8	9	0	0
523	5	3	1	1	2/27/1986		3/18/1976	119	9.91666666666667	1		1	5	5	5	5	5	5	5	5	5	1	5	5	5	5	5	5	5	5	1	1	5	0	8	0	0	0	0	0	0	5	0	0	5	9	0	0	0
524	5	3	1	1	2/27/1986		12/12/1976	110	9.16666666666667	1		5	5	5	5	5	5	5	5	5	5	5	5	5	5	5	5	5	5	5	5	3	0	0	0	0	0	0	0	0	0	0	3	3	0	0	0	0	0
525	5	3	1	1	2/27/1986	11	3/5/1976	119	9.91666666666667	1		0	1	0	5	5	5	5	0	5	1	1	5	5	5	5	5	5	5	1	1	0	5	5	5	0	0	0	0	5	0	5	0	1	5	0	9	0	0
526	5	3	1	1	2/27/1986		5/18/1976	117	9.75	1		0	0	0	5	5	5	5	0	0	0	1	5	0	5	5	5	5	0	1	0	0	5	5	5	0	0	0	0	5	5	5	0	1	5	5	5	0	0
527	5	3	1	1	2/27/1986		10/9/1975	124	10.3333333333333	4		1	5	0	5	5	5	5	1	1	1	1	0	0	5	5	5	5	0	0	1	0	5	0	5	0	0	0	0	5	8	5	0	0	5	5	5	0	0
528	5	3	1	1	2/27/1986		7/9/1975	127	10.5833333333333	3		0	5	0	5	5	5	5	0	5	1	1	5	5	5	5	5	5	5	5	1	0	5	8	5	0	0	0	0	5	0	5	0	2	5	0	0	0	0
529	5	3	1	1	2/27/1986	11	10/21/1975	124	10.3333333333333	1		5	5	5	5	5	5	5	5	5	5	5	5	5	5	5	5	5	5	5	5	0	0	0	0	0	0	0	0	0	0	0	1	0	0	0	0	0	0
530	5	3	1	1	2/27/1986		9/21/1975	125	10.4166666666667	1		5	5	5	5	5	5	5	5	5	5	5	5	5	5	5	5	5	5	5	5	0	0	0	0	0	0	0	0	7	0	0	0	0	0	0	0	0	0
531	5	3	1	1	2/27/1986	11	3/21/1976	119	9.91666666666667	4		1	0	1	5	5	5	5	0	0	1	5	5	5	5	5	5	5	5	5	5	1	5	5	5	0	0	0	0	5	0	5	1	1	5	8	0	0	0
532	5	3	1	1	2/27/1986		9/11/1975	125	10.4166666666667	1		1	5	5	5	5	5	5	5	5	1	5	5	5	5	5	5	5	5	5	5	0	5	5	0	0	0	0	0	0	0	5	0	0	0	0	0	0	0
533	5	3	1	1	2/27/1986		3/22/1976	119	9.91666666666667	4		5	0	0	5	5	5	5	0	1	1	5	1	1	5	5	5	5	0	1	5	0	5	5	5	0	0	0	0	5	5	5	1	0	5	5	5	0	0
534	5	3	1	1	2/27/1986		10/8/1975	124	10.3333333333333	1		0	5	0	5	5	5	5	0	5	0	0	5	5	5	5	5	5	5	5	1	0	5	5	5	0	0	0	0	5	5	5	0	0	5	0	0	0	0
535	5	3	1	1	2/27/1986		9/24/1975	125	10.4166666666667	1		0	5	0	5	5	5	5	0	5	1	0	0	0	5	5	5	5	0	1	0	0	5	7	5	0	0	0	0	5	0	5	0	0	5	5	5	0	0
536	5	3	1	1	2/27/1986		7/23/1975	127	10.5833333333333	1		5	5	5	5	5	5	5	5	5	5	5	5	5	5	5	5	5	5	5	5	0	0	0	7	0	0	0	0	8	0	0	0	0	0	0	0	0	0
537	5	3	1	1	2/27/1986		7/9/1974	139	11.5833333333333	1		5	5	0	5	5	5	5	5	5	5	5	5	5	5	5	5	5	5	5	5	0	0	0	5	0	6	0	0	7	0	0	0	1	0	0	0	0	0
538	5	3	1	1	2/27/1986		1/2/1976	121	10.0833333333333	1		0	0	0	5	5	5	5	5	5	1	0	5	0	5	5	5	5	5	5	0	0	5	7	8	0	0	0	0	7	0	5	0	0	5	0	0	0	0
539	5	3	1	1	2/27/1986		11/18/1975	123	10.25	1		5	5	5	5	5	5	5	5	5	5	5	5	5	5	5	5	5	5	5	5	0	0	0	0	0	0	0	0	0	0	0	0	0	0	0	0	0	0
540	5	3	1	1	2/27/1986		10/1/1975	124	10.3333333333333	1		0	0	5	5	5	5	5	0	1	0	0	1	0	5	5	5	5	1	1	1	0	5	5	5	0	0	0	0	5	5	5	1	0	5	5	5	0	0
541	5	3	1	1	2/27/1986		11/28/1975	122	10.1666666666667	4		1	1	0	5	5	5	5	5	5	5	0	5	5	5	5	5	5	5	5	5	3	5	5	5	0	0	0	0	5	0	0	3	3	5	8	0	0	0
542	5	3	1	1	2/27/1986		5/22/1976	117	9.75	1		5	5	5	5	5	5	5	5	5	5	5	5	5	5	5	5	5	5	5	3	0	0	0	0	0	0	0	0	0	0	0	0	0	8	0	0	0	0
543	5	3	1	1	2/27/1986	11	9/17/1975	125	10.4166666666667	1		3	3	0	5	5	5	5	0	0	0	3	3	0	5	5	5	5	0	5	1	0	5	5	5	0	0	0	0	5	5	5	0	0	5	5	5	0	0
544	5	3	1	1	2/27/1986		4/30/1976	117	9.75	1		3	5	5	5	5	5	5	5	5	5	1	5	5	5	5	5	5	5	5	5	0	5	0	0	0	0	0	0	0	0	0	0	0	5	0	0	0	0
545	5	3	1	1	2/27/1986		1/12/1976	121	10.0833333333333	4		0	5	1	5	5	5	5	0	5	0	1	5	5	5	5	5	5	5	5	5	0	5	0	5	0	0	0	0	5	0	5	0	0	5	0	0	0	0
546	5	3	1	1	2/27/1986		1/21/1976	121	10.0833333333333	1		1	1	0	5	5	5	5	0	5	1	1	1	0	5	5	5	5	0	5	1	0	5	5	5	0	0	0	0	5	0	5	0	0	5	5	5	0	0
547	5	3	1	1	2/27/1986		12/8/1975	122	10.1666666666667	1		0	0	5	5	5	5	5	0	0	0	0	1	5	5	5	5	5	5	0	0	0	5	5	5	0	0	0	0	5	5	5	0	0	5	5	8	0	0
548	5	3	1	1	2/27/1986	11	7/6/1975	127	10.5833333333333	1		0	5	5	5	5	5	5	5	5	0	1	5	5	5	5	5	5	5	5	1	1	5	0	8	0	0	0	0	8	0	5	1	1	5	0	0	0	0
549	5	3	1	1	2/27/1986		4/14/1976	118	9.83333333333333	1		0	5	5	5	5	5	5	5	5	2	0	0	5	5	5	5	5	5	0	0	0	5	0	0	0	0	0	0	0	0	5	0	0	5	5	5	0	0
550	5	3	1	1	2/27/1986		2/29/1976	119	9.91666666666667	1		0	5	0	5	5	5	5	0	5	0	5	5	5	5	5	5	5	5	5	0	0	5	0	5	0	0	0	0	5	9	5	0	0	5	8	0	0	0
551	5	3	1	1	2/27/1986	11	5/4/1976	117	9.75	4		1	0	0	5	5	5	5	0	1	1	1	1	0	5	5	5	5	0	3	1	0	5	5	5	0	0	0	0	5	5	5	0	1	5	5	5	0	0
552	5	3	1	1	2/27/1986	11	4/1/1976	118	9.83333333333333	4		0	0	0	5	5	5	5	0	5	5	1	5	5	5	5	5	5	5	5	5	0	5	5	5	0	0	0	0	5	8	5	0	0	5	5	0	0	0
553	5	3	1	1	2/27/1986		3/28/1976	118	9.83333333333333	1		1	5	0	5	5	5	5	0	5	0	0	5	5	5	5	5	5	5	5	0	0	5	0	5	0	0	0	0	5	7	5	0	0	5	8	8	0	0
554	5	3	1	1	2/27/1986		1/3/1976	121	10.0833333333333	1		0	0	0	5	5	5	5	0	1	0	0	0	5	5	5	5	5	5	0	0	1	5	5	5	0	0	0	0	5	5	5	1	0	5	5	0	0	0
555	5	3	1	1	2/27/1986		7/28/1975	126	10.5	1		0	5	5	5	5	5	5	5	5	0	0	5	5	5	5	5	5	5	5	0	0	5	0	0	0	0	0	0	0	9	5	0	0	5	0	0	0	0
556	5	3	1	1	2/27/1986		10/8/1975	124	10.3333333333333	1		5	5	5	5	5	5	5	5	5	5	5	5	5	5	5	5	5	5	5	5	0	0	0	5	0	0	0	0	7	0	0	0	0	0	0	0	0	0
557	5	3	1	1	2/27/1986		2/3/1976	120	10	4		0	5	0	5	5	5	5	5	5	0	5	5	5	5	5	5	5	5	1	1	0	5	5	5	0	0	0	0	7	5	5	0	0	5	0	0	0	0
558	5	3	1	1	2/27/1986		6/14/1976	116	9.66666666666667	1		1	5	0	0	5	5	5	0	5	1	0	5	0	5	5	5	5	0	5	0	0	5	5	5	5	0	0	0	5	5	5	0	0	5	5	5	0	0
559	5	3	1	1	2/27/1986	11	4/29/1976	117	9.75	1		0	0	0	5	5	5	5	0	0	0	1	1	0	5	5	5	5	0	1	1	0	5	5	5	0	0	0	0	5	5	5	0	0	5	5	5	0	0
560	5	3	1	1	2/27/1986		1/27/1976	121	10.0833333333333	1		5	5	5	5	5	5	5	5	5	5	5	5	5	5	5	5	5	5	5	5	0	0	0	0	3	0	0	3	0	4	0	0	0	0	0	0	0	0
561	5	3	1	1	2/27/1986		11/20/1975	123	10.25	1		1	5	5	5	5	5	5	5	5	1	1	5	5	5	5	5	5	5	5	5	1	7	0	5	0	0	0	0	8	0	5	0	0	5	0	0	0	0
562	5	3	1	1	2/27/1986		12/22/1975	122	10.1666666666667	4		0	5	5	5	5	5	5	5	5	5	1	5	5	5	5	5	5	5	5	1	1	5	0	7	0	0	0	0	0	0	0	0	1	5	0	0	0	0
563	5	3	1	1	2/27/1986	11	11/13/1975	123	10.25	1		0	5	0	5	5	5	5	1	5	0	0	1	0	5	5	5	5	5	5	1	0	5	0	5	0	0	6	0	5	0	5	0	0	5	5	5	0	0
564	5	3	1	1	2/27/1986		11/22/1975	123	10.25	1		5	5	0	5	5	5	5	0	5	5	1	5	5	5	5	5	5	5	5	5	1	5	0	5	0	0	0	0	5	0	0	1	0	5	0	0	0	0
565	5	3	1	1	2/27/1986		2/20/1976	120	10	1		0	5	0	5	5	5	5	0	5	0	0	0	0	5	5	5	5	5	0	0	0	5	0	5	0	0	0	0	5	0	5	0	0	5	5	5	0	0
566	5	3	1	1	2/27/1986		1/28/1974	144	12	1		5	5	5	5	5	5	5	5	5	0	5	5	5	5	5	5	5	5	5	5	0	0	0	4	0	0	0	0	4	0	5	0	0	0	0	0	0	0
567	5	3	1	1	2/27/1986		10/18/1975	124	10.3333333333333	1		0	5	5	5	5	5	5	5	5	0	5	5	5	5	5	5	5	5	5	5	0	5	0	0	0	6	0	0	0	0	5	0	0	8	0	0	0	0
568	5	3	1	1	3/7/1986	11	1/30/1975	133	11.0833333333333	4		5	5	5	5	5	5	5	5	5	5	5	5	5	5	5	5	5	5	5	5	0	0	0	0	0	0	0	0	0	0	0	0	1	0	0	0	0	0
569	5	3	1	1	4/16/1986	11	12/10/1975	124	10.3333333333333	4		5	5	5	5	5	5	5	5	5	5	5	5	5	5	5	5	5	5	5	5	1	0	0	0	0	0	0	0	0	0	0	1	1	0	0	0	0	0
601	3	2	1	1	3/2/1986	11	9/26/1975	125	10.4166666666667	4		5	5	5	5	5	5	5	5	5	5	5	5	5	5	5	5	5	5	5	5	1	0	0	0	0	0	0	0	0	0	0	1	1	0	0	0	0	0
602	3	2	1	1	3/2/1986	11	1/9/1976	121	10.0833333333333	1		3	5	0	5	5	5	5	0	3	2	3	3	3	5	5	5	5	5	5	5	0	5	7	5	0	0	0	0	5	5	5	0	1	5	7	5	0	0
603	3	2	1	1	3/3/1986	12	3/24/1975	131	10.9166666666667	1		5	5	5	5	5	5	5	5	5	5	5	5	5	5	5	5	5	5	5	5	0	0	0	0	0	0	0	0	0	0	0	0	0	0	0	0	0	0
604	3	2	1	1	3/9/1986	11	8/7/1975	127	10.5833333333333	3		0	0	0	5	5	5	5	5	5	1	1	1	5	5	5	5	5	5	5	5	0	5	5	5	0	0	0	0	7	9	5	0	0	5	5	0	0	0
605	3	2	1	1	3/9/1986	11	10/20/1976	112	9.33333333333333	4		0	0	0	5	5	5	5	0	0	0	1	1	5	5	5	5	5	5	1	1	0	5	5	5	0	0	0	0	5	5	5	0	0	5	5	7	0	0
606	3	2	1	1	3/16/1986	11	6/2/1976	117	9.75	1		1	5	0	5	5	5	5	0	5	1	1	0	0	5	5	5	5	5	0	1	0	5	0	5	0	0	0	0	5	0	5	0	1	5	5	5	0	0
607	3	2	1	1	3/17/1986	11	8/3/1975	127	10.5833333333333	4		5	5	5	5	5	5	5	5	5	5	5	5	5	5	5	5	5	5	5	5	0	7	0	0	0	0	0	0	7	0	5	0	0	0	0	0	0	0
608	3	2	1	1	3/23/1986	11	5/12/1975	130	10.8333333333333	3		1	5	5	5	5	5	5	5	5	5	1	5	5	5	5	5	5	5	5	1	1	0	0	0	0	6	0	0	0	0	0	1	1	5	0	0	0	0
609	3	2	1	1	3/24/1986	11	1/27/1976	121	10.0833333333333	4		1	1	0	5	5	5	5	0	5	1	1	5	5	5	5	5	5	5	5	1	0	5	5	5	0	0	0	0	5	0	5	0	1	9	0	0	0	0
610	3	2	1	1	3/24/1986	11	11/22/1975	124	10.3333333333333	1		0	5	0	5	5	5	5	0	3	1	4	5	0	5	5	5	5	5	1	1	0	5	0	5	0	0	0	0	5	5	5	0	1	5	7	5	0	0
611	3	2	1	1	3/24/1986	12	9/21/1975	126	10.5	4		5	5	5	5	5	5	5	5	5	1	5	5	5	5	5	5	5	5	5	5	1	0	0	7	0	0	0	0	9	0	0	1	0	0	0	0	0	0
612	3	2	1	1	3/30/1986	11	3/1/1976	120	10	1		4	5	0	5	5	5	5	5	5	1	1	1	0	5	5	5	5	5	5	1	0	8	0	5	0	0	0	0	5	0	5	0	0	5	5	5	0	0
613	3	2	1	1	3/30/1986	11	12/17/1975	123	10.25	1		5	5	5	5	5	5	5	5	5	5	5	5	5	5	5	5	5	5	5	5	1	0	0	0	0	0	0	0	0	0	0	3	2	0	0	0	0	0
614	3	2	1	1	3/30/1986	11	12/17/1975	123	10.25	1		5	5	5	5	5	5	5	5	5	5	5	5	5	5	5	5	5	5	5	5	1	0	0	0	0	0	0	0	0	0	0	3	3	0	0	0	0	0
615	3	2	1	1	3/30/1986	11	12/17/1975	123	10.25	1		5	5	5	5	5	5	5	5	5	5	5	5	5	5	5	5	5	5	5	1	0	0	0	0	0	0	0	0	0	0	0	0	1	0	0	0	0	0
616	3	2	1	1	3/31/1986	11	4/24/1976	119	9.91666666666667	1		1	0	0	5	5	5	5	0	0	1	1	0	5	5	5	5	5	0	0	1	1	5	5	5	0	0	0	0	5	5	5	1	1	5	5	7	0	0
617	3	2	1	1	4/6/1986	11	7/27/1975	128	10.6666666666667	4		5	5	5	5	5	5	5	5	5	5	5	5	5	5	5	5	5	5	5	5	3	0	0	0	0	6	0	0	0	0	0	3	1	0	0	0	0	0
618	3	2	1	1	4/6/1986	11	7/27/1975	128	10.6666666666667	4		5	5	5	5	5	5	5	5	5	5	5	5	5	5	5	5	5	5	5	5	0	0	0	0	0	6	0	0	0	0	0	3	3	0	0	0	0	0
619	3	2	1	1	4/6/1986	11	1/1/1976	123	10.25	1		5	5	5	5	5	5	5	5	5	5	0	5	5	5	5	5	5	1	1	5	1	0	0	0	0	0	0	0	0	0	0	1	0	7	0	5	0	0
620	3	2	1	1	4/7/1986	11	3/16/1976	120	10	1		1	5	5	5	5	5	5	0	1	1	5	5	5	5	5	5	5	0	1	1	0	5	5	7	0	0	0	0	5	5	5	0	1	0	0	8	0	0
621	3	2	1	1	4/7/1986	11	4/29/1975	131	10.9166666666667	1		5	5	5	5	5	5	5	5	5	5	1	5	5	5	5	5	5	5	5	5	0	0	0	0	0	0	0	0	0	0	0	3	0	5	0	0	0	0
622	3	2	1	1	4/7/1986	11	10/18/1974	137	11.4166666666667	4		0	1	0	5	5	5	5	5	5	0	5	5	5	5	5	5	5	5	5	5	0	5	5	7	0	0	0	0	0	0	5	0	1	0	0	0	0	0
623	3	2	1	1	4/7/1986	12	1/1/1976	123	10.25	1		5	5	5	5	5	5	5	5	5	5	5	5	5	5	5	5	5	5	5	5	3	0	0	0	0	0	0	0	0	0	0	3	3	0	0	0	0	0
624	3	2	1	1	4/7/1986	11	12/29/1975	123	10.25	1		5	5	5	5	5	5	5	5	5	5	5	5	5	5	5	5	5	5	5	5	1	0	0	9	0	0	0	0	4	0	0	0	0	0	9	0	0	0
625	3	2	1	1	4/7/1986	11				1		5	5	5	5	5	5	5	5	5	5	5	5	5	5	5	5	5	5	5	5	0	0	0	0	0	0	0	0	0	0	0	0	0	0	0	0	0	0
626	3	2	1	1	4/7/1986	11	6/14/1975	129	10.75	1		1	5	5	5	5	5	5	5	5	0	1	5	5	5	5	5	5	5	5	1	1	5	0	0	0	0	0	0	5	7	5	0	0	5	9	5	0	0
627	3	2	1	1	4/10/1986	11	10/15/1975	125	10.4166666666667	4		5	5	5	5	5	5	5	5	5	1	5	5	5	5	5	5	5	5	5	1	0	5	0	0	0	0	0	1	7	9	5	0	1	5	0	0	0	0
628	3	2	1	1	2/27/1986		11/20/1975	123	10.25	1		1	5	5	5	5	5	5	5	5	1	1	5	5	5	5	5	5	5	5	5	1	7	0	5	0	0	0	0	8	0	5	0	0	5	0	0	0	0
629	3	2	1	1	2/27/1986		4/15/1976	118	9.83333333333333	1		0	0	0	5	5	5	5	0	5	1	1	1	0	5	5	5	5	0	5	1	1	5	5	5	0	0	0	0	5	0	5	0	1	5	5	5	0	0
630	3	2	1	1	2/27/1986		3/27/1976	119	9.91666666666667	1		5	5	5	5	5	5	5	5	5	5	1	5	5	5	5	5	5	5	5	1	0	5	0	5	0	0	0	0	5	0	8	1	0	5	0	8	0	0
631	3	2	1	1	2/20/1986		2/11/1975	132	11	1		5	5	5	5	5	5	5	5	5	5	5	5	5	5	5	5	5	5	5	5	0	0	0	0	0	0	0	0	0	0	0	0	1	0	0	0	0	0
632	3	2	1	1	2/27/1986		3/28/1976	118	9.83333333333333	1		1	5	0	5	5	5	5	0	5	0	0	5	5	5	5	5	5	5	5	0	0	5	0	5	0	0	0	0	5	7	5	0	0	5	8	8	0	0
633	3	2	1	1	2/20/1986		7/11/1975	127	10.5833333333333	1		1	3	0	5	5	5	5	1	3	1	3	5	5	5	5	5	5	5	5	3	0	5	5	5	0	0	0	0	5	5	5	0	0	5	0	0	0	0
634	3	2	1	1	2/27/1986		5/14/1976	117	9.75	1		1	5	5	5	5	5	5	5	5	1	1	5	5	5	5	5	5	5	5	1	0	5	8	5	0	0	0	0	7	7	5	0	0	5	5	0	0	0
635	3	2	1	1	2/27/1986		4/14/1976	118	9.83333333333333	1		0	5	5	5	5	5	5	5	5	2	0	0	5	5	5	5	5	5	0	0	0	5	0	0	0	0	0	0	0	0	5	0	0	5	5	5	0	0
636	3	2	1	1	2/20/1986		1/16/1975	133	11.0833333333333	1		5	5	5	5	5	5	5	5	5	5	5	5	5	5	5	5	5	5	5	5	1	0	0	8	0	0	0	0	7	0	0	0	3	0	0	0	0	0
637	3	2	1	1	2/20/1986		2/22/1975	131	10.9166666666667	1		0	1	0	5	5	5	5	0	1	0	0	1	5	5	5	5	5	5	0	0	0	5	5	5	0	0	0	0	5	5	5	0	0	5	5	5	0	0
638	3	2	1	1	2/27/1986		3/28/1976	118	9.83333333333333	1		1	5	0	5	5	5	5	0	5	0	0	5	5	5	5	5	5	5	5	0	0	5	0	5	0	0	0	0	5	7	5	0	0	5	8	8	0	0
639	3	2	1	1	2/27/1986		10/18/1975	124	10.3333333333333	1		0	5	5	5	5	5	5	5	5	0	5	5	5	5	5	5	5	5	5	5	0	5	0	0	0	6	0	0	0	0	5	0	0	8	0	0	0	0
640	3	2	1	1	2/20/1986		2/11/1975	132	11	1		5	5	5	5	5	5	5	5	5	5	5	5	5	5	5	5	5	5	5	5	0	0	0	0	0	0	0	0	0	0	0	0	1	0	0	0	0	0
641	3	2	1	1	2/27/1986		10/18/1975	124	10.3333333333333	1		0	5	5	5	5	5	5	5	5	0	5	5	5	5	5	5	5	5	5	5	0	5	0	0	0	6	0	0	0	0	5	0	0	8	0	0	0	0
642	3	2	1	1	2/27/1986		5/14/1976	117	9.75	1		1	5	5	5	5	5	5	5	5	1	1	5	5	5	5	5	5	5	5	1	0	5	8	5	0	0	0	0	7	7	5	0	0	5	5	0	0	0
643	3	2	1	1	2/27/1986		2/20/1976	120	10	1		0	5	0	5	5	5	5	0	5	0	0	0	0	5	5	5	5	5	0	0	0	5	0	5	0	0	0	0	5	0	5	0	0	5	5	5	0	0
644	3	2	1	1	2/27/1986		11/22/1975	123	10.25	1		5	5	0	5	5	5	5	0	5	5	1	5	5	5	5	5	5	5	5	5	1	5	0	5	0	0	0	0	5	0	0	1	0	5	0	0	0	0
645	3	2	1	1	2/25/1986		7/4/1975	127	10.5833333333333	1		0	0	0	5	5	5	5	5	5	0	1	1	5	5	5	5	5	5	1	1	0	5	5	5	0	0	0	0	9	0	5	0	0	5	5	9	0	0
646	3	2	1	1	2/27/1986		2/29/1976	119	9.91666666666667	1		0	5	0	5	5	5	5	0	5	0	5	5	5	5	5	5	5	5	5	0	0	5	0	5	0	0	0	0	5	9	5	0	0	5	8	0	0	0
647	3	2	1	1	2/20/1986		9/22/1974	136	11.3333333333333	1		5	5	0	5	5	5	5	5	5	2	1	5	5	5	5	5	5	5	3	0	0	0	0	5	0	0	0	0	7	0	5	0	0	5	0	0	0	0
[truncated: 94 more columns]
